# Supplementary material for: A simple on-field fast knee-flexion test to assess acute knee flexor fatigue
Source: Eur J Appl Physiol. 2025 Apr 19;125(7):1961–9. doi: 10.1007/s00421-025-05732-2 (PMC12227368; doi:10.1007/s00421-025-05732-2)
Supplement: Supplementary file 1 — Supplementary file1 (XLSX 14 KB) [file 421_2025_5732_MOESM1_ESM.xlsx]

## Sheet: IndividualSprintTimesLongFormat
ID	sprint number	sprint times (s)
1	1	5.48
1	2	6.008
1	3	6.114
1	4	6.118
1	5	6.224
1	6	6.312
1	7	6.414
1	8	6.458
1	9	6.292
1	10	6.396
1	11	6.212
1	12	6.316
1	13	6.474
1	14	6.414
1	15	5.896
2	1	5.736
2	2	5.914
2	3	6.028
2	4	6.188
2	5	6.26
2	6	6.38
2	7	6.406
2	8	6.378
2	9	6.456
2	10	6.642
2	11	6.542
2	12	6.816
2	13	6.896
2	14	6.76
2	15	5.918
3	1	6.262
3	2	6.256
3	3	6.342
3	4	6.346
3	5	6.582
3	6	6.562
3	7	6.664
3	8	6.632
3	9	6.632
3	10	6.586
3	11	6.592
3	12	6.744
3	13	6.786
3	14	6.732
3	15	6.532
4	1	5.388
4	2	5.558
4	3	5.718
4	4	5.79
4	5	6.066
4	6	6.106
4	7	6.014
4	8	6.4
4	9	6.192
4	10	6.186
4	11	6.532
4	12	6.7
4	13	6.72
4	14	5.92
4	15	5.742
5	1	5.778
5	2	5.786
5	3	5.822
5	4	6.014
5	5	6.264
5	6	6.238
5	7	6.422
5	8	6.462
5	9	6.668
5	10	6.828
5	11	6.594
5	12	6.69
5	13	6.73
5	14	6.486
5	15	6.03
6	1	5.868
6	2	6.036
6	3	5.96
6	4	5.984
6	5	6.12
6	6	6.218
6	7	6.316
6	8	6.46
6	9	6.28
6	10	6.348
6	11	6.386
6	12	6.422
6	13	6.424
6	14	6.468
6	15	6.076
7	1	5.96
7	2	6.834
7	3	6.904
7	4	7.132
7	5	7.362
7	6	7.088
7	7	7.082
7	8	7.026
7	9	7.272
7	10	7.076
7	11	7.032
7	12	7.028
7	13	6.988
7	14	6.45
7	15	7.246
8	1	6.264
8	2	6.242
8	3	6.694
8	4	6.518
8	5	6.754
8	6	6.598
8	7	6.508
8	8	6.664
8	9	6.788
8	10	6.904
8	11	6.904
8	12	6.916
8	13	6.954
8	14	6.798
8	15	6.202
9	1	6.406
9	2	6.476
9	3	6.546
9	4	6.448
9	5	6.73
9	6	6.678
9	7	6.716
9	8	6.658
9	9	6.956
9	10	6.656
9	11	7.034
9	12	6.62
9	13	7.066
9	14	6.65
9	15	6.434
10	1	5.61
10	2	5.656
10	3	5.746
10	4	5.742
10	5	5.794
10	6	5.834
10	7	5.87
10	8	5.944
10	9	5.956
10	10	6.054
10	11	6.038
10	12	6.148
10	13	6.216
10	14	6.158
10	15	5.728
11	1	6.078
11	2	6.192
11	3	6.46
11	4	6.434
11	5	6.38
11	6	6.312
11	7	6.584
11	8	6.52
11	9	6.938
11	10	7.174
11	11	7.466
11	12	7.152
11	13	7.19
11	14	6.528
11	15	6.188
12	1	5.728
12	2	6.12
12	3	6.148
12	4	6.128
12	5	6.214
12	6	6.22
12	7	6.19
12	8	6.162
12	9	6.122
12	10	6.188
12	11	6.154
12	12	6.224
12	13	6.258
12	14	6.006
12	15	5.82
13	1	6.052
13	2	6.24
13	3	6.326
13	4	6.474
13	5	6.566
13	6	6.672
13	7	6.774
13	8	6.892
13	9	6.874
13	10	7.02
13	11	7.056
13	12	6.888
13	13	7.362
13	14	7.144
13	15	6.276
14	1	6.786
14	2	7.452
14	3	7.51
14	4	7.762
14	5	7.74
14	6	7.682
14	7	7.772
14	8	6.946
14	9	7.694
14	10	7.674
14	11	7.558
14	12	7.358
14	13	7.478
14	14	7.054
14	15	7.164
