# Supplementary material for: A simple on-field fast knee-flexion test to assess acute knee flexor fatigue
Source: Eur J Appl Physiol. 2025 Apr 19;125(7):1961–9. doi: 10.1007/s00421-025-05732-2 (PMC12227368; doi:10.1007/s00421-025-05732-2)
Supplement: Supplementary file 2 — Supplementary file2 (XLSX 14 KB) [file 421_2025_5732_MOESM2_ESM.xlsx]

## Sheet: IndividualThreeFastestsKneeFexi
ID	PrePostRec	attempt	PeakAngularAcc(rad/s^2)
1	0	1	113.728
1	0	2	111.951
1	0	3	105.911
1	1	1	96.9983
1	1	2	87.1407
1	1	3	85.1814
1	2	1	119.934
1	2	2	118.52
1	2	3	112.31
2	0	1	121.957
2	0	2	118.466
2	0	3	113.827
2	1	1	100.341
2	1	2	94.4556
2	1	3	87.7468
2	2	1	115.399
2	2	2	109.942
2	2	3	105.864
3	0	1	122.452
3	0	2	122.378
3	0	3	119.544
3	1	1	102.417
3	1	2	100.885
3	1	3	95.2203
3	2	1	116.101
3	2	2	111.538
3	2	3	91.6615
4	0	1	138.286
4	0	2	125.759
4	0	3	123.13
4	1	1	134.644
4	1	2	133.368
4	1	3	124.782
4	2	1	140.293
4	2	2	122.563
4	2	3	120.505
5	0	1	106.396
5	0	2	101.822
5	0	3	94.3253
5	1	1	90.6024
5	1	2	88.9253
5	1	3	82.5953
5	2	1	103.31
5	2	2	102.939
5	2	3	99.0924
6	0	1	118.501
6	0	2	114.063
6	0	3	110.858
6	1	1	96.471
6	1	2	90.9965
6	1	3	88.5148
6	2	1	105.846
6	2	2	104.814
6	2	3	99.9971
7	0	1	107.093
7	0	2	107.027
7	0	3	103.853
7	1	1	100.481
7	1	2	99.9795
7	1	3	97.2669
7	2	1	106.753
7	2	2	104.014
7	2	3	100.626
8	0	1	103.965
8	0	2	97.4866
8	0	3	90.2279
8	1	1	97.2379
8	1	2	88.664
8	1	3	79.8172
8	2	1	91.1108
8	2	2	87.4913
8	2	3	84.6812
9	0	1	92.82
9	0	2	91.6964
9	0	3	80.8347
9	1	1	97.3291
9	1	2	92.6906
9	1	3	88.1014
9	2	1	93.3688
9	2	2	90.5888
9	2	3	88.353
10	0	1	111.82
10	0	2	111.455
10	0	3	109.132
10	1	1	94.027
10	1	2	91.952
10	1	3	90.4652
10	2	1	108.524
10	2	2	106.565
10	2	3	101.893
11	0	1	106.235
11	0	2	102.358
11	0	3	88.0044
11	1	1	90.2706
11	1	2	89.3699
11	1	3	89.2217
11	2	1	103.598
11	2	2	99.8811
11	2	3	97.7756
12	0	1	98.4788
12	0	2	97.3732
12	0	3	95.7212
12	1	1	88.2801
12	1	2	81.3772
12	1	3	78.0801
12	2	1	91.0315
12	2	2	90.5399
12	2	3	90.4566
13	0	1	121.384
13	0	2	110.308
13	0	3	106.105
13	1	1	87.1346
13	1	2	83.0258
13	1	3	82.6877
13	2	1	104.819
13	2	2	101.549
13	2	3	99.7532
14	0	1	95.4516
14	0	2	93.9534
14	0	3	93.8853
14	1	1	97.3734
14	1	2	93.9955
14	1	3	93.5913
14	2	1	97.0395
14	2	2	94.5142
14	2	3	92.5545
